# Supplementary material for: Validation of the General and Sport Nutrition Knowledge Questionnaire (GeSNK) in Spanish Adolescents
Source: Nutrients. 2022 Dec 15;14(24):5324. doi: 10.3390/nu14245324 (PMC9786199; doi:10.3390/nu14245324)
Supplement: Supplementary file 1 [file nutrients-14-05324-s001.zip]

Archive with 1 entries (1 files):
- nutrients-2081961-supplementary.pdf
